# Supplementary material for: A simple magnetoencephalographic auditory paradigm may aid in confirming left-hemispheric language dominance in epilepsy patients
Source: PLoS One. 2018 Jul 2;13(7):e0200073. doi: 10.1371/journal.pone.0200073 (PMC6028140; doi:10.1371/journal.pone.0200073)
Supplement: S1 Table — (XLSX) [file pone.0200073.s001.xlsx]

## Sheet: Taul1
S1 Table. Peak latencies, amplitudes and response patterns of the N100m responses.
Patient	Latencies, single sensor (ms)				Latencies, regional (ms)				Vectorsum amplitudes, single sensor (fT/cm)				Vectorsum amplitudes, regional (fT/cm)				Response patterns, single sensor		Response patterns, regional
	Left hemisphere		Right hemisphere		Left hemisphere		Right hemisphere		Left hemisphere		Right hemisphere		Left hemisphere		Right hemisphere		Left hemisphere	Right hemisphere	Left hemisphere	Right hemisphere
	Vowel stimuli	Tone stimuli	Vowel stimuli	Tone stimuli	Vowel stimuli	Tone stimuli	Vowel stimuli	Tone stimuli	Vowel stimuli	Tone stimuli	Vowel stimuli	Tone stimuli	Vowel stimuli	Tone stimuli	Vowel stimuli	Tone stimuli
1	128	126	121	111	143	95	121	113	104.62	88.1092	134.29	116.625	41.056	39.8314	67.4243	57.8302	v>t	v>t	v>t	v>t
2	110	113	115	108	110	115	106	106	117.556	108.517	149.799	93.5693	51.5905	49.509	66.5906	45.1345	v>t	v>t	v>t	v>t
3*	126	133	110	131	125	133	130	135	131.608	100.526	97.1244	129.005	58.3702	44.3438	40.1996	56.578	v>t	t>v	v>t	t>v
4	98	105	93	115	98	103	93	100	111.5	95.4898	114.089	82.9668	54.2643	45.9242	49.6957	33.0809	v>t	v>t	v>t	v>t
5	113	123	110	120	115	125	98	120	210.778	214.117	95.7896	168.84	79.6374	85.4852	40.8035	69.5346	t>v	t>v	t>v	t>v
6*	121	133	178	183	125	133	161	183	250.221	172.026	175.507	217.332	96.3345	67.1153	76.9436	97.3565	v>t	t>v	v>t	t>v
7*	131	121	126	126	133	125	115	126	68.8628	32.5015	92.4929	115.497	33.3322	15.7229	37.4973	47.7532	v>t	t>v	v>t	t>v
8**	125	110	90	93	125	110	90	133	127.589	119.829	65.3888	53.0832	55.1352	53.6377	31.9579	36.1342	v>t	v>t	v>t	t>v
9	136	118	101	108	141	118	100	148	100.426	103.794	83.831	56.2718	46.531	53.8794	37.1167	35.9478	t>v	v>t	t>v	v>t
10	110	136	111	105	121	138	110	103	130.098	122.183	213.502	162.686	50.9674	48.1367	97.3924	68.873	v>t	v>t	v>t	v>t
11	98	102	120	98	95	98	117	103	234.612	148.528	117.453	107.631	107.586	74.9513	59.1114	54.7382	v>t	v>t	v>t	v>t
12	83	88	81	75	103	88	81	116	70.9253	88.9019	27.2002	24.2539	34.2732	43.766	15.4046	30.2823	t>v	v>t	t>v	t>v
13*	130	138	143	125	133	135	155	125	117.511	117.141	100.529	143.768	60.6957	55.9247	48.6053	72.3528	v>t	t>v	v>t	t>v
14*	121	143	110	111	125	141	118	118	233.44	138.487	203.794	228.248	106.324	60.3778	98.3263	106.679	v>t	t>v	v>t	t>v
15*	188	175	189	195	191	159	190	186	107.214	86.3293	69.6759	78.5323	58.484	55.5317	45.0027	54.6621	v>t	t>v	v>t	t>v
16	131	None	115	132	131	None	117	132	66.298	None	240.568	150.229	26.7503	None	106.184	69.6062	None	v>t	None	v>t
Mean	121.812	124.267	119.562	121	125.875	121.067	118.875	127.938	136.454	115.765	123.815	120.534	60.0832	52.9425	57.391	58.534
SD	22.9237	20.6518	29.0172	30.3776	22.4228	19.6994	28.5934	25.7461	61.0683	41.929	58.8572	56.9413	24.9656	16.0713	26.2096	21.8387
Legend:
*: Patient showed the left hemisphere language dominant MEG pattern in both the single sensor and the regional analysis.
**: Patient showed the left hemisphere language dominant MEG pattern in the regional but not in the single sensor analysis.
None: No response to tone stimuli in the left hemisphere observed in this patient
Response pattern determined by comparing the peak amplitudes of the N100m responses to vowel and tone stimuli.
v>t: Stronger response to vowel stimuli
t>v: Stronger response to tone stimuli
