# Supplementary material for: A simple magnetoencephalographic auditory paradigm may aid in confirming left-hemispheric language dominance in epilepsy patients
Source: PLoS One. 2018 Jul 2;13(7):e0200073. doi: 10.1371/journal.pone.0200073 (PMC6028140; doi:10.1371/journal.pone.0200073)
Supplement: S2 Table — (XLSX) [file pone.0200073.s002.xlsx]

## Sheet: Taul1
S2 Table. Detection rates of target stimuli.
Patient	Detected correctly (%)	False detections of non-target stimuli (%)
1	-	-
2	100	0
3	100	0.45
4	100	4.32
5	100	0
6	92	0
7	41.18	1.07
8	100	0.63
9	92.5	7.64
10	51.61	0
11	97.67	0
12	5.26	6.82
13	85.42	7.2
14	81.43	0
15	96.23	0
16	96.83	0
Mean	82.6753	1.87533
SD	28.008	2.9806
